# Supplementary material for: Adsorption and Diffusion of Hydrogen in Carbon Honeycomb
Source: Nanomaterials (Basel). 2020 Feb 18;10(2):344. doi: 10.3390/nano10020344 (PMC7075187; doi:10.3390/nano10020344)
Supplement: Supplementary file 1 [file nanomaterials-10-00344-s001.zip]

Archive with 4 entries (3 files):
- supplementary/
- supplementary/S1-hydrogen adsorption.mp4
- supplementary/S2-stretching.mp4
- supplementary/supplementry.docx
